# Supplementary material for: Fibrillar adhesives with unprecedented adhesion strength, switchability and scalability
Source: Natl Sci Rev. 2024 Mar 20;11(10):nwae106. doi: 10.1093/nsr/nwae106 (PMC11413535; doi:10.1093/nsr/nwae106)
Supplement: nwae106_Supplemental_Files [file nwae106_supplemental_files.zip]

Archive with 8 entries (8 files):
- SM1.mp4
- SM2.mp4
- SM3.mp4
- SM4.mp4
- SM5.mp4
- SM6.MP4
- SM7.mp4
- Supplementary data.pdf
